# Supplementary material for: Enhancement of multitasking performance and neural oscillations by transcranial alternating current stimulation
Source: PLoS One. 2017 May 31;12(5):e0178579. doi: 10.1371/journal.pone.0178579 (PMC5451121; doi:10.1371/journal.pone.0178579)
Supplement: S1 Dataset — (XLSX) [file pone.0178579.s001.xlsx]

## Sheet: Dataset
	run1	run2	run3	run4	run5	run6	run7	run8	run9	run10	run11	run12	run13	run14	run15	run16	F_Theta_Pre	F_Theta_Post	F_Alpha_Pre	F_Alpha_Post	F_Beta_Pre	F_Beta_Post	P_Theta_Pre	P_Theta_Post	P_Alpha_Pre	P_Alpha_Post	P_Beta_Pre	P_Beta_Post
c1	0.95	1.29	1.9	1.41	1.9	1.52	1.68	1.52	0.92	2.03	1.52	1.77	1.72	2.01	1.11	1.59	0.16	-0.07	0.08	-0.12	-0.07	-0.1	0.37	1.71	0.15	1.66	0	1.22
c2	0.89	0.17	0.95	0.29	0.93	0.27	0.95	0.58	0.27	0.29	0.29	0.57	0.95	0.27	0.58	0.58	0.36	0.38	0.21	0.53	0.08	0.01	0.44	0.72	0.23	0.44	0.07	0.1
c3	0.27	0.74	0.57	0.95	0.27	0.29	0.29	0.6	0.27	-0.31	0.27	0.27	0.27	0.27	0.58	1.5	0.36	0.05	0.16	-0.12	0.09	-0.24	0.4	0.7	0.14	0.25	0.09	-0.08
c4	0.27	0.27	0.27	0.29	0.27	0.27	0.29	0.27	-0.16	0.27	0.58	0.27	0.27	0.27	0.27	0.29	0.28	-0.25	0.01	-0.09	-0.03	-0.03	0.34	1.09	-0.08	0.59	-0.03	0.32
c5	1.54	1.22	0.99	1.49	1.72	1.11	1.61	1.32	1.05	0.91	1.06	1.08	1.43	1.76	1.14	1.22	0.56	1.28	0.4	1.15	0.24	0.74	0.44	0.37	0.28	0.4	0.11	0.27
c6	1.76	1.76	1.37	0.58	0.58	0.93	0.58	1.34	1.19	1.34	0.93	0.58	1.15	1.16	0.95	1.64	0.6	2.55	0.19	1.03	0.03	0.24	0.42	0.94	0.19	0.22	0.01	-0.38
c7	1.76	1.19	1.65	1.34	1.76	1.54	0.76	2.1	1.76	2.42	1.49	1.06	1.49	1.83	2.52	1.43	0.94	1.07	0.72	0.89	0.08	0.43	0.35	0.3	0.55	0.68	0.01	0.35
c8	0.65	1.5	1.5	1.34	0.58	1.37	0.58	1.64	1.64	2.04	1.67	1.4	1.16	1.07	1.34	1.19	0.3	0.97	0.18	0.85	0.16	1.71	0.26	0.59	0.11	0.71	0.15	0.71
c9	1.06	1.19	1.43	1.83	0.85	1.49	1.47	1.22	1.53	1.46	1.74	1.15	1.31	0.95	1.14	0.62	0.19	-0.17	0.11	-0.25	0.07	-0.16	0.26	0.44	0.1	0.03	0.05	-0.17
c10	1.83	1.93	1.52	1.8	0.5	0.95	2.15	1.46	0.84	0.65	0.95	1.52	0.74	0.81	0.95	1.36	0.07	0.48	0	0.82	-0.07	0.77	0.06	0.1	0.04	-0.08	-0.05	-0.3
c11	1.72	1.16	1.34	0.89	1.88	1.64	1.37	0.95	1.34	1.53	1.22	0.65	0.31	1.5	1.99	1.5	0.55	0	0.17	-0.11	-0.05	-0.17	0.37	0.54	0.16	0.46	-0.04	0.15
c12	1.8	0.58	2.15	1.07	1.6	1.5	1.59	1.16	1.5	1.31	0.93	2.04	0.91	1.83	1.19	2.1	0.44	0.22	0.11	-0.13	-0.01	-0.07	0.75	0.29	0.16	0.02	0.02	-0.23
c13	1.53	1.64	2.09	1.99	1.34	1.37	1.22	1.64	1.07	1.16	0.58	1.34	0	0.27	0.58	1.16	0.08	0.57	-0.02	0.89	-0.04	2.48	0.08	0.13	0.02	0.69	-0.02	0.54
c14	1.88	1.19	0.47	1.37	1.5	1.49	2.1	1.8	0.13	1.5	1.06	1.34	1.88	0.93	1.76	1.5	0.17	0.32	0.13	-0.15	0.1	-0.2	0.05	-0.13	0.09	-0.45	0.04	-0.62
c15	1	1.61	1.46	1.59	1.99	1.88	2.2	2.19	1.44	2.16	1.56	2.08	2.44	2.24	2.36	1.55	0.39	0.38	-0.06	-0.11	-0.01	0.1	0.4	1.78	0	0.79	0.04	0.45
c16	0.79	0.74	0.89	1.19	0.92	1.61	1.53	1.5	0.58	1.83	1.53	0.92	-0.65	1.8	0.13	0.9	-0.02	-0.2	-0.11	-0.26	-0.07	-0.35	0.03	-0.39	-0.1	-0.43	-0.05	-0.63
c17	1.34	1.5	0.58	0.93	0.57	1.34	0.58	0.27	0.92	1.16	0.93	0.13	0.27	1.16	0.29	0.58	0.02	-0.53	0.02	-0.45	-0.01	-0.51	0.07	0.89	0	0.98	0.01	0.28
c18	0.27	0.27	0.27	0	0.27	0.58	0.27	0.29	0.27	0.27	0.27	0.27	0.27	0.58	0.27	0.27
c19	1.16	1.5	0.93	0.93	0.9	0.65	0.27	0	0.48	1.16	0.27	-0.31	0.58	0.93	0.58	1.5	0.21	1.31	0.08	0.75	0.04	0.62	0.1	2.24	0.08	1.31	0.03	0.18
s1	0.6	0.58	0.29	0.27	0.93	0.58	0.6	0.58	0.58	0.57	0.27	0.58	0.58	0.27	0.29	0.27	0.37	0.84	0.15	0.76	0.12	1.96	0.3	0.28	0.1	0.32	0.02	0.95
s2	1.64	1.34	1.37	1.16	1.34	0.58	0.6	1.16	1.8	1.49	0.93	1.16	1.31	0.95	1.5	0.93	0.67	0.49	0.28	0.21	0.1	-0.24	0.61	1.06	0.13	0.62	0.09	0.22
s3	1.64	1.8	1.49	1.98	1.34	2.1	1.64	1.99	2.31	1.64	2.14	2.26	1.88	1.83	1.57	1.83	-0.11	-0.28	-0.06	0.62	-0.06	0.96	0.03	0.01	-0.06	0.38	-0.08	0.4
s4	1.64	1.53	1.34	0.58	0.6	1.64	0.95	1.34	1.88	1.64	1.76	1.34	1.5	1.34	1.5	1.99
s5	0.9	1.93	1.92	1.81	1.18	2.04	1.22	2.1	1.88	1.19	1.99	0.65	1.5	1.14	1.76	0.69	0.63	1.66	0.05	1.79	-0.04	1.88	0.5	1.7	0.06	2.29	-0.05	0.81
s6	1.93	1.06	0.92	1.54	2.48	2.06	2.59	2.25	1.87	2.25	2.08	2.17	1.52	1.89	2.17	3	0.54	4.38	0.18	3.64	0.07	2.68	0.26	1.68	0.1	1.56	0.04	1.13
s7	0.27	0.6	0.48	-0.41	1.16	1.63	0.89	0.71	0.81	2.14	0.44	1.53	0.74	0.78	0.37	1.56	0.18	0.27	0.01	0.52	0.06	0.48	0.1	0.76	-0.04	0.66	0.06	0.71
s8	1.92	1.67	2.09	2.15	1.34	2.52	1.8	2.15	2.63	2.04	2.31	2.04	2.04	1.88	1.88	2.37	0.14	-0.24	0.15	-0.17	0.06	-0.2	0.17	0.16	0.16	0.18	0.07	0.11
s9	0.61	1.34	1.35	0.13	1.5	1.16	0.9	0.89	1.53	1.76	1.52	1.8	1.36	0.41	2.04	1.8	0.84	0.58	0.28	0.65	-0.04	0.91	0.05	-0.12	-0.03	-0.14	-0.06	0.05
s10	0.61	1.93	0.71	1.67	0.48	1.5	2.42	1.63	1.73	0.58	1.02	1.19	1.43	1.22	1.5	1.45	0.18	0.05	0.09	0.15	-0.05	0.71	0.2	-0.16	0.09	-0.16	0.01	-0.13
s11	0.24	0.93	0.58	1.03	1.22	0.91	0.93	1.07	0.69	0.76	0.48	0.95	1.03	0.89	1.64	1.05
s12	1.19	2.1	2.31	2.1	2.15	2.04	1.76	2.42	2.15	1.43	2.26	1.63	1.99	1.49	1.07	2.1	0.33	0.29	0.07	0.39	0.06	0.55	0.26	0.53	0.08	0.52	0.02	0.71
s13	1.65	1.5	1.99	1.5	1.5	1.64	1.16	1.76	1.64	1.22	1.34	1.07	0.58	1.34	1.34	1.16	0.13	-0.45	0.11	-0.3	0.11	-0.33	0.04	-0.27	0.17	-0.02	0.14	-0.11
s14	0.3	1.1	0.31	0.02	1.88	1.76	2.09	1.86	1.86	1.93	1.11	2.04	1.83	2.42	2.42	1.57	0.3	1.66	0.06	1.52	0.07	2.79	0.03	2.35	0.08	1.52	-0.01	1.03
s15	2.1	2.21	1.99	2.1	1.8	2.1	1.99	1.75	1.76	1.53	1.64	1.88	2.42	1.76	1.76	2.04	-0.06	-0.22	-0.16	0.1	-0.08	-0.11	0.15	0.43	-0.16	0.84	-0.11	0.55
s16	2.21	2.31	1.41	1.99	1.64	2.52	1.88	2.42	2.21	2.1	2.47	2.31	2.86	2.63	2	2.25	0.28	0.56	0.02	0.57	0.04	0.09	0.2	1.34	0.03	1.16	0.09	0.36
s17	0.48	1.5	1.16	1.07	1.67	0.9	1.04	1.5	1.99	1.92	2.04	0.65	1.34	1.34	1.1	1.75	1.05	3.14	0.7	2.82	0.08	0.39	0.49	4.17	0.38	4.99	0.03	1.89
s18	1.34	1.36	1.53	1.5	1.76	1.64	1.8	1.07	2.73	1.5	1.72	1.88	1.36	2.63	2.1	1.61	1.01	0.1	0.48	0.05	0.04	0.23	0.9	0.7	0.41	0.49	0.08	0.53
s19	2.31	1.76	1.33	1.64	1.53	1.34	1.75	0.93	2.21	1.99	2.04	1.64	1.26	2.15	1.88	1.88	0.24	-0.25	-0.05	-0.04	0.01	-0.04	0.19	1.11	-0.12	1.5	0.01	0.75
